# Supplementary material for: Associations between Mixture of Perfluoroalkyl Substances and Lipid Profile in a Highly Exposed Adult Community in the Veneto Region
Source: Int J Environ Res Public Health. 2022 Sep 29;19(19):12421. doi: 10.3390/ijerph191912421 (PMC9566306; doi:10.3390/ijerph191912421)
Supplement: Supplementary file 1 [file ijerph-19-12421-s001.zip]

Archive with 1 entries (1 files):
- ijerph-1904529-supplementary.pdf
